# Supplementary material for: Machine Learning on Human Muscle Transcriptomic Data for Biomarker Discovery and Tissue-Specific Drug Target Identification
Source: Front Genet. 2018 Jul 12;9:242. doi: 10.3389/fgene.2018.00242 (PMC6052089; doi:10.3389/fgene.2018.00242)
Supplement: Table S1 — A list of datasets analyzed in this study. [file Table_1.XLSX]

## Sheet: 100618
Series	N of samples	Avg age ± std	Sex	BMI ± std (kg / (m * m))	Aerobic_capacity ± std (ml / (kg * min))	Muscle strength ± std	Smoking status	References
GSE1428	22	50.7 ± 26.6	m	25.55 ± 1.45	32.75 ± 10.95	y (2,271 ± 141) / o (1,579 ± 80) LP	nan	(Giresi, et al., 2005)
GSE25941	36	55.9 ± 26.1	m/f	25 ± 4	nan	y (78 ± 26) / o (47 ± 12) (kg)	no	(Raue et al. 2012)
GSE28392	70	48.7 ± 30.5	f	25 ± 4	nan	y (78 ± 26) / o (47 ± 12) (kg)	no	(Raue et al., 2012)
GSE28422	110	50.2 ± 29.8	m/f	25 ± 5	nan	y (462 ± 157) / o (247 ± 110) (kg)	no	(Raue et al., 2012)
GSE38718	22	41.2 ± 22.1	m/f	o (f (26.8 ± 0.9) / m (29.7 ± 1.4)) | y (f (23.7 ± 1.7) / m (24.2 ± 1.4))	nan	o (f (15.9±1.7) \ m(37.0±1.9)) | y (f (25.3±2.9) \ m (55.4±4.6)) (kg)	nan	(Liu et al., 2013)
GSE40645	29	54.9 ± 15.5	m/f	nan	nan	nan	nan	(Gheorghe, M 2014)
GSE47881	89	51.9 ± 16.8	m/f	25.5 ± 2.3	nan	2073 ± 461 (Newton)	nan	(Phillips et al., 2013)
GSE47969	125	49.2 ± 10.6	m/f	nan	nan	nan	nan	(Sood et al. 2015)
GSE59880	30	45.0 ± 21.1	m	26.6 ± 4.9	37.0 ± 9.0	nan	nan	(Timmons, J. A et al., 2010), (Keller et al., 2011), (Sood et al., 2015)
GSE80	12	47.5 ± 22.1	m	nan	nan	nan	nan	(Welle et al., 2002)
Grand total	545
