# Supplementary material for: Machine Learning on Human Muscle Transcriptomic Data for Biomarker Discovery and Tissue-Specific Drug Target Identification
Source: Front Genet. 2018 Jul 12;9:242. doi: 10.3389/fgene.2018.00242 (PMC6052089; doi:10.3389/fgene.2018.00242)
Supplement: Table S2 — A list of genes analyzed in this study. [file Table_2.xlsx]

## Sheet: genes
SYMBOL	ENTREZ
AADAC	13
AAK1	22848
AAMP	14
AANAT	15
AARS	16
AASDHPPT	60496
AASS	10157
AATF	26574
AATK	9625
ABAT	18
ABCA1	19
ABCA12	26154
ABCA2	20
ABCA3	21
ABCA4	24
ABCA5	23461
ABCA6	23460
ABCA8	10351
ABCB1	5243
ABCB11	8647
ABCB4	5244
ABCB6	10058
ABCB7	22
ABCB8	11194
ABCB9	23457
ABCC1	4363
ABCC10	89845
ABCC2	1244
ABCC3	8714
ABCC4	10257
ABCC5	10057
ABCC6	368
ABCC8	6833
ABCC9	10060
ABCD1	215
ABCD2	225
ABCD3	5825
ABCD4	5826
ABCE1	6059
ABCF1	23
ABCF2	10061
ABCF3	55324
ABCG1	9619
ABCG2	9429
ABHD2	11057
ABHD3	171586
ABHD5	51099
ABI1	10006
ABI2	10152
ABL1	25
ABL2	27
ABLIM1	3983
ABLIM3	22885
ABO	28
ABR	29
ABTB2	25841
ACAA1	30
ACAA2	10449
ACACA	31
ACACB	32
ACADL	33
ACADM	34
ACADS	35
ACADSB	36
ACADVL	37
ACAN	176
ACAP1	9744
ACAP2	23527
ACAT1	38
ACBD3	64746
ACD	65057
ACE	1636
ACHE	43
ACIN1	22985
ACKR1	2532
ACKR2	1238
ACKR3	57007
ACKR4	51554
ACLY	47
ACO1	48
ACOT13	55856
ACOT7	11332
ACOT8	10005
ACOX1	51
ACOX2	8309
ACOX3	8310
ACP1	52
ACP2	53
ACP5	54
ACPP	55
ACRV1	56
ACSL1	2180
ACSL3	2181
ACSL4	2182
ACSL6	23305
ACSM1	116285
ACSM3	6296
ACTA1	58
ACTA2	59
ACTB	60
ACTC1	70
ACTG2	72
ACTL6A	86
ACTL6B	51412
ACTL8	81569
ACTN1	87
ACTN2	88
ACTN3	89
ACTN4	81
ACTR1A	10121
ACTR1B	10120
ACTR2	10097
ACTR3	10096
ACVR1	90
ACVR1B	91
ACVR2A	92
ACVR2B	93
ACVRL1	94
ACYP1	97
ACYP2	98
ADA	100
ADAM10	102
ADAM11	4185
ADAM12	8038
ADAM15	8751
ADAM17	6868
ADAM18	8749
ADAM19	8728
ADAM2	2515
ADAM20	8748
ADAM21	8747
ADAM22	53616
ADAM28	10863
ADAM3A	1587
ADAM5	255926
ADAM7	8756
ADAM8	101
ADAM9	8754
ADAMDEC1	27299
ADAMTS2	9509
ADAMTS3	9508
ADAMTSL2	9719
ADAMTSL3	57188
ADAR	103
ADARB1	104
ADCY1	107
ADCY10	55811
ADCY2	108
ADCY6	112
ADCY7	113
ADCY8	114
ADCY9	115
ADCYAP1	116
ADCYAP1R1	117
ADD1	118
ADD2	119
ADD3	120
ADH1A	124
ADH1B	125
ADH1C	126
ADH5	128
ADH6	130
ADH7	131
ADIPOQ	9370
ADIPOR2	79602
ADIRF	10974
ADK	132
ADM	133
ADNP	23394
ADNP2	22850
ADO	84890
ADORA1	134
ADORA2B	136
ADORA3	140
ADPRH	141
ADRA1B	147
ADRA1D	146
ADRA2A	150
ADRA2C	152
ADRB1	153
ADRB2	154
ADRB3	155
ADRBK2	157
ADRM1	11047
ADSL	158
ADSS	159
ADTRP	84830
AEBP1	165
AES	166
AFAP1	60312
AFF1	4299
AFF2	2334
AFF3	3899
AFG3L2	10939
AFM	173
AFP	174
AGA	175
AGAP1	116987
AGAP2	116986
AGER	177
AGFG1	3267
AGFG2	3268
AGGF1	55109
AGL	178
AGPAT1	10554
AGPAT2	10555
AGPS	8540
AGRN	375790
AGRP	181
AGTR1	185
AGTR2	186
AGXT	189
AHCY	191
AHCYL1	10768
AHCYL2	23382
AHDC1	27245
AHNAK	79026
AHNAK2	113146
AHR	196
AHSA1	10598
AHSG	197
AIF1	199
AIFM1	9131
AIM1	202
AIM2	9447
AIMP1	9255
AIMP2	7965
AIRE	326
AJAP1	55966
AK1	203
AK2	204
AKAP1	8165
AKAP10	11216
AKAP11	11215
AKAP12	9590
AKAP13	11214
AKAP17A	8227
AKAP3	10566
AKAP4	8852
AKAP5	9495
AKAP6	9472
AKAP8	10270
AKAP8L	26993
AKAP9	10142
AKR1A1	10327
AKR1B1	231
AKR1B10	57016
AKR1C3	8644
AKR1C4	1109
AKR1D1	6718
AKR7A2	8574
AKR7A3	22977
AKT1	207
AKT2	208
AKT3	10000
ALAD	210
ALAS1	211
ALAS2	212
ALCAM	214
ALDH1A1	216
ALDH1A2	8854
ALDH1A3	220
ALDH1B1	219
ALDH1L1	10840
ALDH2	217
ALDH3A1	218
ALDH3A2	224
ALDH3B1	221
ALDH3B2	222
ALDH4A1	8659
ALDH5A1	7915
ALDH6A1	4329
ALDH7A1	501
ALDH9A1	223
ALDOA	226
ALDOB	229
ALDOC	230
ALG13	79868
ALG3	10195
ALG8	79053
ALK	238
ALKBH1	8846
ALMS1	7840
ALOX12	239
ALOX12B	242
ALOX12P2	245
ALOX15	246
ALOX15B	247
ALOX5	240
ALOX5AP	241
ALPI	248
ALPK3	57538
ALPL	249
ALPPL2	251
ALX1	8092
ALX3	257
AMBP	259
AMD1	262
AMELX	265
AMELY	266
AMFR	267
AMHR2	269
AMIGO2	347902
AMMECR1	9949
AMOT	154796
AMOTL2	51421
AMPD1	270
AMPD2	271
AMPD3	272
AMPH	273
AMT	275
ANAPC10	10393
ANAPC13	25847
ANAPC15	25906
ANAPC2	29882
ANAPC5	51433
ANG	283
ANGEL1	23357
ANGEL2	90806
ANGPT1	284
ANGPT2	285
ANGPTL2	23452
ANGPTL7	10218
ANK1	286
ANK2	287
ANK3	288
ANKMY2	57037
ANKRD1	27063
ANKRD12	23253
ANKRD17	26057
ANKRD26	22852
ANKRD28	23243
ANKRD34C	390616
ANKRD40	91369
ANKRD46	157567
ANKRD6	22881
ANKRD7	56311
ANKS1A	23294
ANO3	63982
ANP32A	8125
ANP32B	10541
ANP32E	81611
ANPEP	290
ANXA1	301
ANXA10	11199
ANXA11	311
ANXA13	312
ANXA2	302
ANXA2P1	303
ANXA3	306
ANXA4	307
ANXA5	308
ANXA6	309
ANXA7	310
ANXA9	8416
AOAH	313
AOC1	26
AOC2	314
AOC3	8639
AOX1	316
AP1B1	162
AP1G1	164
AP1G2	8906
AP1S1	1174
AP1S2	8905
AP2A2	161
AP2B1	163
AP2M1	1173
AP2S1	1175
AP3B1	8546
AP3B2	8120
AP3D1	8943
AP3M2	10947
AP3S1	1176
AP4E1	23431
AP4M1	9179
AP4S1	11154
APBA1	320
APBA2	321
APBA3	9546
APBB1	322
APBB2	323
APC	324
APCS	325
APEX1	328
APEX2	27301
API5	8539
APLNR	187
APLP1	333
APLP2	334
APOA1	335
APOA4	337
APOB	338
APOBEC1	339
APOBEC3B	9582
APOBEC3C	27350
APOBEC3F	200316
APOBEC3G	60489
APOC1	341
APOC3	345
APOD	347
APOE	348
APOF	319
APOH	350
APOL1	8542
APOM	55937
APOOL	139322
APP	351
APPBP2	10513
APRT	353
AQP1	358
AQP2	359
AQP3	360
AQP4	361
AQP5	362
AQP6	363
AQP8	343
ARAF	369
ARAP1	116985
ARCN1	372
AREG	374
ARF3	377
ARF4	378
ARF5	381
ARFGAP2	84364
ARFGAP3	26286
ARFGEF1	10565
ARFGEF2	10564
ARFIP1	27236
ARFIP2	23647
ARFRP1	10139
ARG2	384
ARHGAP1	392
ARHGAP11A	9824
ARHGAP12	94134
ARHGAP19	84986
ARHGAP22	58504
ARHGAP25	9938
ARHGAP26	23092
ARHGAP29	9411
ARHGAP32	9743
ARHGAP33	115703
ARHGAP35	2909
ARHGAP4	393
ARHGAP44	9912
ARHGAP5	394
ARHGAP6	395
ARHGDIA	396
ARHGDIB	397
ARHGEF10	9639
ARHGEF11	9826
ARHGEF12	23365
ARHGEF15	22899
ARHGEF16	27237
ARHGEF17	9828
ARHGEF18	23370
ARHGEF2	9181
ARHGEF4	50649
ARHGEF5	7984
ARHGEF6	9459
ARHGEF7	8874
ARHGEF9	23229
ARID1A	8289
ARID3A	1820
ARID4A	5926
ARID5A	10865
ARID5B	84159
ARIH1	25820
ARIH2	10425
ARL2	402
ARL2BP	23568
ARL3	403
ARL4C	10123
ARL4D	379
ARL6IP1	23204
ARL6IP5	10550
ARMC6	93436
ARMC8	25852
ARMCX2	9823
ARMCX4	100131755
ARNT	405
ARNT2	9915
ARNTL	406
ARPC1A	10552
ARPC1B	10095
ARPC2	10109
ARPC4	10093
ARPC5	10092
ARPP19	10776
ARRB2	409
ARSA	410
ARSD	414
ARSE	415
ARSF	416
ART1	417
ART3	419
ART4	420
ARTN	9048
ARVCF	421
ASAH1	427
ASAP2	8853
ASB1	51665
ASB4	51666
ASB9	140462
ASCC2	84164
ASCC3	10973
ASCL1	429
ASCL2	430
ASF1A	25842
ASGR1	432
ASGR2	433
ASH2L	9070
ASIC1	41
ASIC2	40
ASL	435
ASMT	438
ASMTL	8623
ASNA1	439
ASNS	440
ASPA	443
ASPH	444
ASPHD1	253982
ASTN1	460
ASTN2	23245
ASXL1	171023
ATF3	467
ATF4	468
ATF5	22809
ATF6	22926
ATF6B	1388
ATF7	11016
ATG12	9140
ATG13	9776
ATG14	22863
ATG2A	23130
ATG4A	115201
ATG4B	23192
ATG5	9474
ATG9A	79065
ATIC	471
ATM	472
ATMIN	23300
ATN1	1822
ATOX1	475
ATP10B	23120
ATP10D	57205
ATP11A	23250
ATP11B	23200
ATP12A	479
ATP1A1	476
ATP1A2	477
ATP1A3	478
ATP1B1	481
ATP1B2	482
ATP1B3	483
ATP2A1	487
ATP2A2	488
ATP2A3	489
ATP2B1	490
ATP2B3	492
ATP2B4	493
ATP2C1	27032
ATP2C2	9914
ATP4A	495
ATP4B	496
ATP5A1	498
ATP5B	506
ATP5C1	509
ATP5D	513
ATP5F1	515
ATP5G1	516
ATP5G3	518
ATP5H	10476
ATP5I	521
ATP5J	522
ATP5L	10632
ATP5O	539
ATP5S	27109
ATP6AP1	537
ATP6AP2	10159
ATP6V0A1	535
ATP6V0A2	23545
ATP6V0B	533
ATP6V0C	527
ATP6V0D1	9114
ATP6V0E1	8992
ATP6V0E2	155066
ATP6V1A	523
ATP6V1B1	525
ATP6V1B2	526
ATP6V1C1	528
ATP6V1D	51382
ATP6V1E1	529
ATP6V1F	9296
ATP6V1G1	9550
ATP6V1G2	534
ATP6V1H	51606
ATP7A	538
ATP7B	540
ATP8A1	10396
ATP8A2	51761
ATP8B1	5205
ATP8B3	148229
ATP9A	10079
ATP9B	374868
ATPAF2	91647
ATRN	8455
ATRNL1	26033
ATRX	546
ATXN1	6310
ATXN10	25814
ATXN2	6311
ATXN2L	11273
ATXN3	4287
ATXN7	6314
ATXN7L1	222255
ATXN7L3B	552889
AUH	549
AURKA	6790
AURKAIP1	54998
AURKB	9212
AURKC	6795
AUTS2	26053
AVIL	10677
AVL9	23080
AVPR1A	552
AVPR1B	553
AVPR2	554
AXIN1	8312
AXL	558
AZGP1	563
AZIN1	51582
AZU1	566
B2M	567
B3GALNT1	8706
B3GALT2	8707
B3GALT4	8705
B3GALT5	10317
B3GAT3	26229
B3GNT2	10678
B3GNT3	10331
B3GNTL1	146712
B4GALNT1	2583
B4GALT1	2683
B4GALT2	8704
B4GALT3	8703
B4GALT4	8702
B4GALT5	9334
B4GALT6	9331
B9D1	27077
BAAT	570
BAD	572
BAG1	573
BAG5	9529
BAG6	7917
BAHD1	22893
BAIAP2	10458
BAIAP3	8938
BAK1	578
BAMBI	25805
BARD1	580
BARX2	8538
BASP1	10409
BATF	10538
BAX	581
BAZ1A	11177
BAZ1B	9031
BAZ2A	11176
BAZ2B	29994
BBOX1	8424
BBS4	585
BBS9	27241
BBX	56987
BCAP29	55973
BCAP31	10134
BCAR3	8412
BCAS1	8537
BCAS2	10286
BCAT1	586
BCAT2	587
BCHE	590
BCKDHA	593
BCKDHB	594
BCKDK	10295
BCL10	8915
BCL11A	53335
BCL2	596
BCL2A1	597
BCL2L1	598
BCL2L11	10018
BCL2L2	599
BCL6	604
BCL7A	605
BCL7B	9275
BCL9	607
BCLAF1	9774
BCR	613
BCS1L	617
BDH1	622
BDKRB2	624
BDNF	627
BEAN1	146227
BECN1	8678
BEST1	7439
BET1	10282
BEX4	56271
BFSP1	631
BFSP2	8419
BGN	633
BHLHE40	8553
BHMT	635
BICC1	80114
BICD1	636
BICD2	23299
BID	637
BIK	638
BIN1	274
BIRC2	329
BIRC3	330
BIRC5	332
BLCAP	10904
BLK	640
BLM	641
BLMH	642
BLNK	29760
BLVRA	644
BLVRB	645
BLZF1	8548
BMP1	649
BMP10	27302
BMP2	650
BMP2K	55589
BMP3	651
BMP4	652
BMP5	653
BMP6	654
BMP7	655
BMP8A	353500
BMPR1B	658
BMPR2	659
BMS1	9790
BMX	660
BNIP1	662
BNIP2	663
BNIP3	664
BNIP3L	665
BPGM	669
BPHL	670
BRCA1	672
BRCA2	675
BRD1	23774
BRD2	6046
BRD3	8019
BRD4	23476
BRD8	10902
BRDT	676
BRE	9577
BRINP2	57795
BRINP3	339479
BRIP1	83990
BRPF1	7862
BRS3	680
BRSK2	9024
BRWD1	54014
BSG	682
BSN	8927
BST2	684
BTAF1	9044
BTBD3	22903
BTC	685
BTD	686
BTG1	694
BTG2	7832
BTG3	10950
BTK	695
BTN1A1	696
BTN2A1	11120
BTN3A1	11119
BTN3A2	11118
BTN3A3	10384
BTNL3	10917
BTRC	8945
BUB1	699
BUB1B	701
BUB3	9184
BUD31	8896
BYSL	705
BZRAP1	9256
C10ORF10
C10ORF12
C11ORF49
C11ORF58
C11ORF80
C12ORF29
C14ORF132
C14ORF2
C14ORF79
C16ORF45
C16ORF62
C17ORF75
C18ORF25
C19ORF26
C19ORF57
C1D	10438
C1ORF105
C1ORF123
C1ORF21
C1ORF216
C1ORF61
C1ORF95
C1QB	713
C1QBP	708
C1QL1	10882
C1QTNF1	114897
C1R	715
C1S	716
C2	717
C21ORF2
C21ORF33
C22ORF31
C2CD2	25966
C2CD2L	9854
C2CD3	26005
C2CD5	9847
C3AR1	719
C4BPA	722
C4BPB	725
C5	727
C5ORF15
C5ORF22
C5ORF30
C6ORF10
C6ORF106
C6ORF120
C6ORF47
C6ORF62
C8A	731
C8B	732
C8G	733
C9	735
C9ORF114
C9ORF16
C9ORF3
C9ORF91
CA12	771
CA2	760
CA3	761
CA4	762
CA5A	763
CA5B	11238
CA6	765
CA7	766
CA9	768
CABIN1	23523
CACNA1A	773
CACNA1B	774
CACNA1C	775
CACNA1D	776
CACNA1E	777
CACNA1F	778
CACNA1G	8913
CACNA1H	8912
CACNA1S	779
CACNA2D1	781
CACNA2D2	9254
CACNB1	782
CACNB2	783
CACNB3	784
CACNB4	785
CACNG1	786
CACNG3	10368
CACTIN	58509
CACYBP	27101
CADM1	23705
CADM3	57863
CADM4	199731
CADPS	8618
CALB1	793
CALB2	794
CALCA	796
CALCB	797
CALCOCO1	57658
CALCOCO2	10241
CALCR	799
CALCRL	10203
CALD1	800
CALM1	801
CALR	811
CALU	813
CAMK1	8536
CAMK1G	57172
CAMK2A	815
CAMK2B	816
CAMK2G	818
CAMK4	814
CAMKK2	10645
CAMLG	819
CAMSAP1	157922
CAMSAP2	23271
CAMTA1	23261
CAMTA2	23125
CAND1	55832
CAND2	23066
CANX	821
CAP1	10487
CAPG	822
CAPN1	823
CAPN11	11131
CAPN15	6650
CAPN2	824
CAPN3	825
CAPN5	726
CAPN7	23473
CAPN9	10753
CAPNS1	826
CAPRIN1	4076
CAPZA2	830
CAPZB	832
CARD10	29775
CARD8	22900
CARS	833
CARTPT	9607
CASK	8573
CASP1	834
CASP10	843
CASP2	835
CASP3	836
CASP4	837
CASP5	838
CASP6	839
CASP7	840
CASP8	841
CASP9	842
CASQ2	845
CASR	846
CAT	847
CAV1	857
CAV2	858
CAV3	859
CBFA2T2	9139
CBFA2T3	863
CBFB	865
CBL	867
CBLN1	869
CBR1	873
CBR3	874
CBR4	84869
CBX1	10951
CBX2	84733
CBX3	11335
CBX4	8535
CBX5	23468
CBX6	23466
CBX7	23492
CBY1	25776
CCAR2	57805
CCBL1	883
CCBL2	56267
CCDC106	29903
CCDC130	81576
CCDC181	57821
CCDC22	28952
CCDC28A	25901
CCDC6	8030
CCDC69	26112
CCDC85B	11007
CCDC86	79080
CCDC9	26093
CCDC92	80212
CCDC93	54520
CCDC94	55702
CCHCR1	54535
CCIN	881
CCK	885
CCKAR	886
CCKBR	887
CCL1	6346
CCL11	6356
CCL13	6357
CCL16	6360
CCL17	6361
CCL18	6362
CCL19	6363
CCL2	6347
CCL20	6364
CCL21	6366
CCL22	6367
CCL23	6368
CCL25	6370
CCL27	10850
CCL5	6352
CCL7	6354
CCL8	6355
CCNA1	8900
CCNA2	890
CCNB1	891
CCNB2	9133
CCNC	892
CCND1	595
CCND2	894
CCND3	896
CCNE1	898
CCNE2	9134
CCNF	899
CCNG1	900
CCNG2	901
CCNH	902
CCNI	10983
CCNO	10309
CCNT1	904
CCNT2	905
CCP110	9738
CCR1	1230
CCR2	729230
CCR3	1232
CCR5	1234
CCR6	1235
CCR7	1236
CCRL2	9034
CCS	9973
CCSER2	54462
CCT2	10576
CCT3	7203
CCT4	10575
CCT5	22948
CCT6A	908
CCT6B	10693
CCT7	10574
CCT8	10694
CD101	9398
CD14	929
CD151	977
CD160	11126
CD163	9332
CD164	8763
CD180	4064
CD19	930
CD1A	909
CD1B	910
CD1C	911
CD1D	912
CD1E	913
CD2	914
CD200	4345
CD22	933
CD226	10666
CD24	100133941
CD247	919
CD27	939
CD2AP	23607
CD2BP2	10421
CD300A	11314
CD300C	10871
CD33	945
CD34	947
CD36	948
CD37	951
CD38	952
CD3D	915
CD3E	916
CD3EAP	10849
CD3G	917
CD4	920
CD40	958
CD40LG	959
CD44	960
CD46	4179
CD47	961
CD48	962
CD5	921
CD52	1043
CD53	963
CD55	1604
CD58	965
CD59	966
CD5L	922
CD6	923
CD63	967
CD69	969
CD7	924
CD70	970
CD72	971
CD74	972
CD79A	973
CD79B	974
CD80	941
CD81	975
CD83	9308
CD84	8832
CD86	942
CD8A	925
CD8B	926
CD9	928
CD93	22918
CD96	10225
CD99	4267
CDA	978
CDC123	8872
CDC14A	8556
CDC14B	8555
CDC16	8881
CDC20	991
CDC23	8697
CDC25A	993
CDC25B	994
CDC25C	995
CDC27	996
CDC34	997
CDC37	11140
CDC40	51362
CDC42	998
CDC42BPA	8476
CDC42EP1	11135
CDC42EP2	10435
CDC42EP3	10602
CDC42EP4	23580
CDC45	8318
CDC5L	988
CDC6	990
CDC7	8317
CDH11	1009
CDH12	1010
CDH13	1012
CDH15	1013
CDH16	1014
CDH17	1015
CDH18	1016
CDH19	28513
CDH2	1000
CDH22	64405
CDH4	1002
CDH5	1003
CDH6	1004
CDH8	1006
CDHR1	92211
CDIPT	10423
CDK1	983
CDK10	8558
CDK12	51755
CDK13	8621
CDK14	5218
CDK16	5127
CDK17	5128
CDK18	5129
CDK19	23097
CDK2	1017
CDK20	23552
CDK2AP2	10263
CDK4	1019
CDK5	1020
CDK5R1	8851
CDK5R2	8941
CDK6	1021
CDK7	1022
CDK8	1024
CDK9	1025
CDKL1	8814
CDKL2	8999
CDKL5	6792
CDKN1A	1026
CDKN1B	1027
CDKN1C	1028
CDKN2A	1029
CDKN2B	1030
CDKN2C	1031
CDKN2D	1032
CDKN3	1033
CDO1	1036
CDON	50937
CDR1	1038
CDR2L	30850
CDS2	8760
CDSN	1041
CDT1	81620
CDV3	55573
CDX1	1044
CDX2	1045
CDYL	9425
CEACAM1	634
CEACAM3	1084
CEACAM4	1089
CEACAM5	1048
CEACAM6	4680
CEACAM7	1087
CEACAM8	1088
CEBPA	1050
CEBPB	1051
CEBPD	1052
CEBPE	1053
CEBPG	1054
CEBPZ	10153
CEL	1056
CELA2B	51032
CELF1	10658
CELF2	10659
CELF3	11189
CELSR1	9620
CELSR2	1952
CELSR3	1951
CEMIP	57214
CENPA	1058
CENPB	1059
CENPC	1060
CENPE	1062
CENPF	1063
CENPI	2491
CEP104	9731
CEP112	201134
CEP131	22994
CEP135	9662
CEP152	22995
CEP162	22832
CEP164	22897
CEP170B	283638
CEP250	11190
CEP290	80184
CEP350	9857
CEP57	9702
CEP68	23177
CERS6	253782
CES1	1066
CETN1	1068
CETN2	1069
CETN3	1070
CETP	1071
CFB	629
CFD	1675
CFDP1	10428
CFH	3075
CFHR2	3080
CFI	3426
CFL1	1072
CFLAR	8837
CFP	5199
CFTR	1080
CGA	1081
CGGBP1	8545
CGREF1	10669
CGRRF1	10668
CH25H	9023
CHAD	1101
CHAF1A	10036
CHAF1B	8208
CHD1	1105
CHD1L	9557
CHD3	1107
CHD4	1108
CHD8	57680
CHD9	80205
CHEK1	1111
CHEK2	11200
CHERP	10523
CHGA	1113
CHGB	1114
CHI3L2	1117
CHKA	1119
CHM	1121
CHML	1122
CHMP1A	5119
CHMP2A	27243
CHMP2B	25978
CHMP7	91782
CHN1	1123
CHN2	1124
CHORDC1	26973
CHP2	63928
CHPF	79586
CHRD	8646
CHRDL1	91851
CHRM3	1131
CHRNA1	1134
CHRNA2	1135
CHRNA3	1136
CHRNA4	1137
CHRNA5	1138
CHRNA6	8973
CHRNB1	1140
CHRNB2	1141
CHRNB3	1142
CHRND	1144
CHRNE	1145
CHST1	8534
CHST10	9486
CHST15	51363
CHST2	9435
CHST3	9469
CHST7	56548
CHSY1	22856
CHTOP	26097
CHUK	1147
CIAO1	9391
CIAPIN1	57019
CIB1	10519
CIB2	10518
CIC	23152
CILP	8483
CIR1	9541
CIRBP	1153
CITED1	4435
CITED2	10370
CIZ1	25792
CKAP4	10970
CKAP5	9793
CKB	1152
CKM	1158
CKMT2	1160
CLASP1	23332
CLASP2	23122
CLASRP	11129
CLCA1	1179
CLCA2	9635
CLCC1	23155
CLCF1	23529
CLCN1	1180
CLCN2	1181
CLCN3	1182
CLCN4	1183
CLCN5	1184
CLCN6	1185
CLCN7	1186
CLDN10	9071
CLDN14	23562
CLDN18	51208
CLDN3	1365
CLDN4	1364
CLDN5	7122
CLDN7	1366
CLDN8	9073
CLDN9	9080
CLDND1	56650
CLEC10A	10462
CLEC11A	6320
CLEC16A	23274
CLEC2B	9976
CLEC4M	10332
CLGN	1047
CLIC1	1192
CLIC2	1193
CLIC4	25932
CLINT1	9685
CLIP1	6249
CLIP2	7461
CLIP3	25999
CLK1	1195
CLK2	1196
CLMN	79789
CLN3	1201
CLN5	1203
CLNS1A	1207
CLOCK	9575
CLP1	10978
CLPP	8192
CLPS	1208
CLPTM1	1209
CLPX	10845
CLSTN1	22883
CLSTN3	9746
CLTA	1211
CLTB	1212
CLTC	1213
CLTCL1	8218
CLU	1191
CLUAP1	23059
CLUH	23277
CLUL1	27098
CMA1	1215
CMAHP	8418
CMC4	100272147
CMKLR1	1240
CMTR1	23070
CNBP	7555
CNGA1	1259
CNGA3	1261
CNGB1	1258
CNIH1	10175
CNIH3	149111
CNKSR1	10256
CNKSR2	22866
CNN1	1264
CNN3	1266
CNNM2	54805
CNOT1	23019
CNOT2	4848
CNOT3	4849
CNOT4	4850
CNOT6	57472
CNOT8	9337
CNPPD1	27013
CNPY2	10330
CNPY3	10695
CNTFR	1271
CNTN1	1272
CNTN2	6900
CNTN5	53942
CNTN6	27255
CNTNAP2	26047
CNTRL	11064
COA1	55744
COASY	80347
COBL	23242
COBLL1	22837
COCH	1690
COG2	22796
COG4	25839
COG5	10466
COIL	8161
COL10A1	1300
COL11A1	1301
COL11A2	1302
COL13A1	1305
COL14A1	7373
COL15A1	1306
COL16A1	1307
COL17A1	1308
COL18A1	80781
COL19A1	1310
COL1A1	1277
COL1A2	1278
COL21A1	81578
COL2A1	1280
COL3A1	1281
COL4A1	1282
COL4A2	1284
COL4A3	1285
COL4A4	1286
COL4A5	1287
COL4A6	1288
COL5A2	1290
COL6A1	1291
COL6A2	1292
COL6A3	1293
COL7A1	1294
COL8A1	1295
COL9A1	1297
COL9A2	1298
COL9A3	1299
COLEC10	10584
COLGALT2	23127
COLQ	8292
COMMD4	54939
COMP	1311
COMT	1312
COPA	1314
COPB1	1315
COPB2	9276
COPE	11316
COPS2	9318
COPS3	8533
COPS5	10987
COPS6	10980
COPS7A	50813
COPS8	10920
COQ2	27235
COQ7	10229
COQ9	57017
CORIN	10699
CORO1A	11151
CORO2A	7464
CORO2B	10391
COX10	1352
COX11	1353
COX4I1	1327
COX5A	9377
COX5B	1329
COX6A2	1339
COX6B1	1340
COX6C	1345
COX7A1	1346
COX7A2	1347
COX7B	1349
COX8A	1351
CP	1356
CPA1	1357
CPA2	1358
CPA4	51200
CPB1	1360
CPB2	1361
CPE	1363
CPEB3	22849
CPLX2	10814
CPM	1368
CPNE1	8904
CPNE3	8895
CPNE6	9362
CPQ	10404
CPSF1	29894
CPSF4	10898
CPSF6	11052
CPT1A	1374
CPVL	54504
CR1	1378
CR2	1380
CRABP1	1381
CRABP2	1382
CRADD	8738
CRAT	1384
CRCP	27297
CREB1	1385
CREB3L1	90993
CREB3L2	64764
CREBBP	1387
CREBL2	1389
CREBZF	58487
CREG1	8804
CRELD1	78987
CREM	1390
CRH	1392
CRHBP	1393
CRHR2	1395
CRIM1	51232
CRIP2	1397
CRISP1	167
CRISP2	7180
CRISP3	10321
CRK	1398
CRKL	1399
CRLF1	9244
CRLF3	51379
CRMP1	1400
CROCC	9696
CROT	54677
CRTAM	56253
CRTAP	10491
CRTC1	23373
CRX	1406
CRY1	1407
CRY2	1408
CRYAB	1410
CRYBA1	1411
CRYBA4	1413
CRYBB1	1414
CRYBB3	1417
CRYGA	1418
CRYGC	1420
CRYGD	1421
CRYM	1428
CRYZ	1429
CS	1431
CSDC2	27254
CSE1L	1434
CSF1	1435
CSF1R	1436
CSF2	1437
CSF2RA	1438
CSF2RB	1439
CSF3	1440
CSF3R	1441
CSHL1	1444
CSK	1445
CSN1S1	1446
CSNK1D	1453
CSNK1G2	1455
CSNK2A2	1459
CSNK2B	1460
CSPG4	1464
CSPG5	10675
CSRNP2	81566
CSRP1	1465
CSRP3	8048
CST3	1471
CST5	1473
CST7	8530
CSTA	1475
CSTB	1476
CSTF1	1477
CSTF2	1478
CSTF2T	23283
CSTF3	1479
CT62	196993
CTAG2	30848
CTAGE5	4253
CTBP1	1487
CTBP2	1488
CTBS	1486
CTCF	10664
CTDP1	9150
CTDSPL	10217
CTF1	1489
CTGF	1490
CTIF	9811
CTLA4	1493
CTNNA1	1495
CTNNA2	1496
CTNNAL1	8727
CTNNB1	1499
CTNNBIP1	56998
CTNND2	1501
CTNS	1497
CTPS1	1503
CTR9	9646
CTRC	11330
CTRL	1506
CTSA	5476
CTSC	1075
CTSD	1509
CTSE	1510
CTSF	8722
CTSG	1511
CTSH	1512
CTSK	1513
CTSL	1514
CTSS	1520
CTSV	1515
CTSW	1521
CTSZ	1522
CTTN	2017
CUBN	8029
CUL1	8454
CUL2	8453
CUL3	8452
CUL4A	8451
CUL4B	8450
CUL5	8065
CUL7	9820
CUL9	23113
CUX1	1523
CUX2	23316
CX3CL1	6376
CX3CR1	1524
CXADR	1525
CXCL1	2919
CXCL10	3627
CXCL11	6373
CXCL12	6387
CXCL13	10563
CXCL2	2920
CXCL3	2921
CXCL5	6374
CXCL6	6372
CXCL8	3576
CXCL9	4283
CXCR1	3577
CXCR2	3579
CXCR3	2833
CXCR4	7852
CXCR5	643
CXCR6	10663
CXORF40B
CXXC1	30827
CYB561	1534
CYB561D2	11068
CYB5A	1528
CYB5B	80777
CYB5R1	51706
CYB5R3	1727
CYBA	1535
CYBB	1536
CYC1	1537
CYFIP1	23191
CYFIP2	26999
CYHR1	50626
CYLC1	1538
CYLC2	1539
CYLD	1540
CYP11A1	1583
CYP11B1	1584
CYP11B2	1585
CYP17A1	1586
CYP19A1	1588
CYP1A1	1543
CYP1A2	1544
CYP1B1	1545
CYP24A1	1591
CYP26A1	1592
CYP27A1	1593
CYP27B1	1594
CYP2A13	1553
CYP2A6	1548
CYP2C18	1562
CYP2C19	1557
CYP2C8	1558
CYP2C9	1559
CYP2D6	1565
CYP2E1	1571
CYP2J2	1573
CYP3A4	1576
CYP3A5	1577
CYP4A11	1579
CYP4B1	1580
CYP4F11	57834
CYP4F12	66002
CYP4F2	8529
CYP7A1	1581
CYP7B1	9420
CYR61	3491
CYTH1	9267
CYTH2	9266
CYTH3	9265
CYTIP	9595
DAAM1	23002
DAAM2	23500
DAB2	1601
DACH1	1602
DAD1	1603
DAG1	1605
DAGLA	747
DAPK1	1612
DAPK2	23604
DARS	1615
DAXX	1616
DAZAP2	9802
DAZL	1618
DBF4	10926
DBH	1621
DBN1	1627
DCAF11	80344
DCAF7	10238
DCBLD2	131566
DCC	1630
DCHS1	8642
DCK	1633
DCLK1	9201
DCLRE1A	9937
DCP2	167227
DCT	1638
DCTD	1635
DCTN1	1639
DCTN2	10540
DCTN3	11258
DCTN5	84516
DCTN6	10671
DCUN1D4	23142
DCX	1641
DDAH1	23576
DDAH2	23564
DDB1	1642
DDB2	1643
DDC	1644
DDHD2	23259
DDIT3	1649
DDIT4	54541
DDN	23109
DDO	8528
DDOST	1650
DDR2	4921
DDX1	1653
DDX10	1662
DDX11	1663
DDX17	10521
DDX18	8886
DDX19A	55308
DDX21	9188
DDX23	9416
DDX27	55661
DDX28	55794
DDX39A	10212
DDX3X	1654
DDX3Y	8653
DDX42	11325
DDX46	9879
DDX49	54555
DDX51	317781
DDX52	11056
DDX6	1656
DEAF1	10522
DECR1	1666
DEDD	9191
DEFA4	1669
DEFA5	1670
DEFA6	1671
DEFB1	1672
DEGS1	8560
DEK	7913
DENND3	22898
DENND4A	10260
DENND5A	23258
DEPDC5	9681
DES	1674
DESI1	27351
DESI2	51029
DEXI	28955
DFFA	1676
DFFB	1677
DFNA5	1687
DGAT1	8694
DGCR2	9993
DGKA	1606
DGKB	1607
DGKD	8527
DGKE	8526
DGKG	1608
DGKQ	1609
DGKZ	8525
DGUOK	1716
DHCR24	1718
DHCR7	1717
DHODH	1723
DHPS	1725
DHRS1	115817
DHRS12	79758
DHRS2	10202
DHRS3	9249
DHRS7	51635
DHX15	1665
DHX16	8449
DHX29	54505
DHX30	22907
DHX38	9785
DHX57	90957
DHX8	1659
DHX9	1660
DIAPH1	1729
DIAPH2	1730
DICER1	23405
DIDO1	11083
DIEXF	27042
DIMT1	27292
DIO2	1734
DIO3	1735
DIP2C	22982
DIRAS3	9077
DIS3	22894
DIXDC1	85458
DKK1	22943
DKK4	27121
DLAT	1737
DLC1	10395
DLD	1738
DLEC1	9940
DLEU1	10301
DLG5	9231
DLGAP1	9229
DLGAP2	9228
DLGAP4	22839
DLGAP5	9787
DLK1	8788
DLX2	1746
DLX4	1748
DLX5	1749
DMBT1	1755
DMD	1756
DMPK	1760
DMTF1	9988
DMTN	2039
DMWD	1762
DMXL1	1657
DMXL2	23312
DNA2	1763
DNAH17	8632
DNAH3	55567
DNAH7	56171
DNAH9	1770
DNAJA1	3301
DNAJA2	10294
DNAJB1	3337
DNAJB12	54788
DNAJB2	3300
DNAJB4	11080
DNAJB5	25822
DNAJB6	10049
DNAJB9	4189
DNAJC11	55735
DNAJC13	23317
DNAJC16	23341
DNAJC2	27000
DNAJC22	79962
DNAJC24	120526
DNAJC3	5611
DNAJC6	9829
DNAJC7	7266
DNAJC8	22826
DNAL4	10126
DNALI1	7802
DNASE1	1773
DNASE1L1	1774
DNASE1L2	1775
DNASE1L3	1776
DNASE2	1777
DNM1	1759
DNM1L	10059
DNM2	1785
DNM3	26052
DNMBP	23268
DNMT1	1786
DNPEP	23549
DNPH1	10591
DNTT	1791
DNTTIP2	30836
DOC2A	8448
DOC2B	8447
DOCK1	1793
DOCK10	55619
DOCK2	1794
DOCK3	1795
DOCK4	9732
DOCK9	23348
DOHH	83475
DOK2	9046
DOK4	55715
DOK5	55816
DOLK	22845
DOLPP1	57171
DOPEY1	23033
DOPEY2	9980
DOT1L	84444
DPAGT1	1798
DPEP1	1800
DPF1	8193
DPF2	5977
DPH2	1802
DPM1	8813
DPM2	8818
DPP4	1803
DPP6	1804
DPT	1805
DPY19L1	23333
DPY19L4	286148
DPYD	1806
DPYS	1807
DPYSL2	1808
DPYSL3	1809
DPYSL4	10570
DR1	1810
DRAP1	10589
DRD1	1812
DRD2	1813
DRD3	1814
DRD4	1815
DRG2	1819
DSC2	1824
DSC3	1825
DSCAM	1826
DSCR3	10311
DSCR4	10281
DSG1	1828
DSG2	1829
DSG3	1830
DSP	1832
DST	667
DSTN	11034
DSTYK	25778
DTNA	1837
DTNB	1838
DTX2	113878
DTX4	23220
DTYMK	1841
DUS4L	11062
DUSP10	11221
DUSP11	8446
DUSP12	11266
DUSP14	11072
DUSP2	1844
DUSP3	1845
DUSP4	1846
DUSP5	1847
DUSP6	1848
DUSP7	1849
DUSP9	1852
DUT	1854
DVL1	1855
DVL3	1857
DXO	1797
DYNC1H1	1778
DYNC1I1	1780
DYNC1LI2	1783
DYNC2LI1	51626
DYNLL1	8655
DYNLT1	6993
DYNLT3	6990
DYRK1A	1859
DYRK1B	9149
DYRK2	8445
DYRK3	8444
DYRK4	8798
DZIP1	22873
DZIP3	9666
E2F1	1869
E2F2	1870
E2F3	1871
E2F4	1874
E2F5	1875
EAPP	55837
EBAG9	9166
ECE1	1889
ECE2	9718
ECH1	1891
ECHS1	1892
ECI1	1632
ECM1	1893
ECM2	1842
EDA	1896
EDC4	23644
EDDM3A	10876
EDEM1	9695
EDIL3	10085
EDN2	1907
EDN3	1908
EDNRA	1909
EDNRB	1910
EDRF1	26098
EEA1	8411
EED	8726
EEF1A2	1917
EEF1D	1936
EEF1E1	9521
EEF2	1938
EFCAB11	90141
EFCAB14	9813
EFEMP1	2202
[truncated: 5,683 more rows]
